# Supplementary material for: Tau Activates Transposable Elements in Alzheimer’s Disease
Source: Cell Rep. Author manuscript; Available in PMC 2018 Oct 11. (PMC6181645; doi:10.1016/j.celrep.2018.05.004)
Supplement: 2 [file NIHMS1506631-supplement-2.xlsx]

## Sheet: Table S5
TE name	Class	Clade	Beta	Std. Err.	P-value	FDR
AluYh9	Non-LTR Retrotransposon	SINE	-0.0325142	0.00693148	3.33835e-06	0.00182608
L1MB4_5	Non-LTR Retrotransposon	L1	0.0321925	0.0084121	0.000142668	0.0390196
AluSp	Non-LTR Retrotransposon	SINE	-0.024013	0.00670169	0.000365676	0.0483074
HERV-Fc1	LTR Retrotransposon	ERV1	0.0265563	0.00755571	0.00047172	0.0483074
AluYc5	Non-LTR Retrotransposon	SINE	0.033282	0.00953627	0.000516582	0.0483074
THER2	Non-LTR Retrotransposon	SINE	0.0532104	0.0152767	0.00052988	0.0483074
PRIMA4_LTR	LTR Retrotransposon	ERV1	0.0253038	0.00739631	0.000663849	0.0518751
LTR77	LTR Retrotransposon	ERV1	0.0255324	0.00758755	0.00081173	0.055502
PB1D11	Non-LTR Retrotransposon	SINE	0.0216712	0.00652719	0.000951571	0.0578343
LTR40C	LTR Retrotransposon	ERV3	0.0361708	0.011589	0.00188383	0.103046
LTR32	LTR Retrotransposon	ERV3	0.023814	0.00784608	0.0025032	0.117085
MER50	LTR Retrotransposon	ERV1	0.024784	0.00818699	0.00256859	0.117085
MER57E1	LTR Retrotransposon	ERV1	0.0441289	0.0149573	0.00329196	0.131623
LTR43	LTR Retrotransposon	ERV1	0.0214162	0.00727675	0.00336879	0.131623
MER21C_BT	LTR Retrotransposon	ERV3	0.0234263	0.00803121	0.00366083	0.133498
AluYd8	Non-LTR Retrotransposon	SINE	-0.0195419	0.00679003	0.00413702	0.136751
AluSg1	Non-LTR Retrotransposon	SINE	-0.0288654	0.0100597	0.00425002	0.136751
L1MB3_5	Non-LTR Retrotransposon	L1	0.0217296	0.0079538	0.00647167	0.196667
SVA_C	Non-LTR Retrotransposon	SINE	0.0225914	0.00835329	0.00702558	0.19779
MER39B	LTR Retrotransposon	ERV1	0.019123	0.00720184	0.00812397	0.19779
LTR31	LTR Retrotransposon	ERV1	0.0242204	0.0091264	0.00815751	0.19779
AluSc	Non-LTR Retrotransposon	SINE	0.0221817	0.008374	0.00827809	0.19779
LTR65	LTR Retrotransposon	ERV1	-0.0272765	0.0103428	0.00856436	0.19779
MER89	LTR Retrotransposon	ERV1	0.0262412	0.00996739	0.00867816	0.19779
LTR45B	LTR Retrotransposon	ERV1	0.0237141	0.00914958	0.0097677	0.206393
AluYe5	Non-LTR Retrotransposon	SINE	-0.0171273	0.00661205	0.00981025	0.206393
L1M4B	Non-LTR Retrotransposon	L1	-0.0256614	0.0101724	0.0118921	0.240924
LTR18A	LTR Retrotransposon	ERV3	-0.0361058	0.0148805	0.0155295	0.293735
AluSq4	Non-LTR Retrotransposon	SINE	-0.016823	0.00698027	0.016234	0.293735
LTR14B	LTR Retrotransposon	ERV2	0.0196515	0.00817516	0.0165129	0.293735
AluYb10	Non-LTR Retrotransposon	SINE	0.0192798	0.0080305	0.0166468	0.293735
LTR22C2	LTR Retrotransposon	ERV2	0.0177094	0.00751218	0.0187063	0.314357
LTR10B1	LTR Retrotransposon	ERV1	-0.0304446	0.0129984	0.0194819	0.314357
LTR1D	LTR Retrotransposon	ERV1	0.0203554	0.00876577	0.0205424	0.314357
AluYd2	Non-LTR Retrotransposon	SINE	-0.0197841	0.0085396	0.0208366	0.314357
AluSg7	Non-LTR Retrotransposon	SINE	-0.0232133	0.0100305	0.0209728	0.314357
LTR16E1	LTR Retrotransposon	ERV3	-0.022323	0.00972505	0.0220365	0.314357
MER92C	LTR Retrotransposon	ERV1	-0.0354084	0.0154331	0.0220999	0.314357
LTR59	LTR Retrotransposon	ERV1	0.0187047	0.00820823	0.0230137	0.314357
MER84	LTR Retrotransposon	ERV1	0.0194228	0.00854329	0.0233341	0.314357
L1MD1	Non-LTR Retrotransposon	L1	0.0170633	0.00751788	0.0235624	0.314357
MLT1J2	LTR Retrotransposon	ERV3	0.0295693	0.0133673	0.0273194	0.348156
IN25	Non-LTR Retrotransposon	L1	0.0236733	0.0107053	0.0273688	0.348156
L1PA8	Non-LTR Retrotransposon	L1	0.0173636	0.00796755	0.0296792	0.367612
LTR49	LTR Retrotransposon	ERV1	0.0157377	0.0072464	0.0302423	0.367612
LTR5	LTR Retrotransposon	ERV2	0.0158599	0.00734022	0.0310953	0.369764
LTR9D	LTR Retrotransposon	ERV1	0.0176479	0.00824658	0.0327353	0.373311
MER52C	LTR Retrotransposon	ERV1	0.0160406	0.00750309	0.0329111	0.373311
AluYd3a1	Non-LTR Retrotransposon	SINE	-0.014656	0.00688329	0.0336234	0.373311
MER4C	LTR Retrotransposon	ERV1	0.0160392	0.00755415	0.0341235	0.373311
MER68_I	LTR Retrotransposon	ERV3	0.0250568	0.0118924	0.0355153	0.380919
HUERS-P1	LTR Retrotransposon	ERV1	0.0166807	0.00806718	0.0390731	0.40433
MER73	LTR Retrotransposon	ERV3	0.0271445	0.0132523	0.0409446	0.40433
L1MB4	Non-LTR Retrotransposon	L1	0.015921	0.00778927	0.0413712	0.40433
LTR1B	LTR Retrotransposon	ERV1	0.015965	0.00782698	0.0417917	0.40433
LTR19A	LTR Retrotransposon	ERV3	0.0158782	0.0077982	0.0421541	0.40433
L1PA7	Non-LTR Retrotransposon	L1	0.0153762	0.00758319	0.0430137	0.40433
L1M3A_5	Non-LTR Retrotransposon	L1	-0.018031	0.00893466	0.0440036	0.40433
MER9a3	LTR Retrotransposon	ERV2	0.0144438	0.00717827	0.0446281	0.40433
LTR26E	LTR Retrotransposon	ERV1	0.0149711	0.00744623	0.0447971	0.40433
LTR16C	LTR Retrotransposon	ERV3	0.0274011	0.0136843	0.0456713	0.40433
LTR26B	LTR Retrotransposon	ERV1	0.0184213	0.0092064	0.045829	0.40433
HERVH	LTR Retrotransposon	ERV1	0.0157401	0.00790563	0.0469115	0.407311
LTR1E	LTR Retrotransposon	ERV1	0.0141577	0.00715018	0.0481318	0.411377
MER9	LTR Retrotransposon	ERV2	0.0160848	0.00815917	0.0491177	0.413344
MER77	LTR Retrotransposon	ERV3	0.0191445	0.00983429	0.0520128	0.427104
AluYf5	Non-LTR Retrotransposon	SINE	0.0142636	0.00737475	0.0535464	0.427104
AluYi6	Non-LTR Retrotransposon	SINE	0.0122211	0.00636161	0.0551727	0.427104
LTR22B1	LTR Retrotransposon	ERV2	0.0146452	0.00763722	0.0556123	0.427104
L1PB2	Non-LTR Retrotransposon	L1	0.0147174	0.00771047	0.0567477	0.427104
LTR38	LTR Retrotransposon	ERV1	0.0239947	0.0126025	0.0573689	0.427104
AluYa4	Non-LTR Retrotransposon	SINE	0.0128406	0.00675081	0.0576154	0.427104
MER66B	LTR Retrotransposon	ERV1	-0.0195925	0.0103319	0.0583739	0.427104
MLT1A1	LTR Retrotransposon	ERV3	0.0147842	0.00779664	0.0583861	0.427104
LTR2C	LTR Retrotransposon	ERV1	0.0139474	0.00737384	0.0590195	0.427104
LTR70	LTR Retrotransposon	ERV1	0.0140002	0.00742054	0.0596611	0.427104
LTR45C	LTR Retrotransposon	ERV1	0.0204403	0.0108536	0.0601224	0.427104
L1M2C_5	Non-LTR Retrotransposon	L1	0.0147201	0.00785159	0.0612835	0.42977
AluYb3a2	Non-LTR Retrotransposon	SINE	0.0150678	0.00807225	0.0624181	0.431743
MER70B	LTR Retrotransposon	ERV3	-0.0202866	0.0108993	0.0631708	0.431743
LTR22C0	LTR Retrotransposon	ERV2	0.0168387	0.00907305	0.0639327	0.431743
MER51B	LTR Retrotransposon	ERV1	0.0147211	0.00797954	0.0655263	0.434439
L1MB1	Non-LTR Retrotransposon	L1	0.0145851	0.00792325	0.0661203	0.434439
MER68A	LTR Retrotransposon	ERV3	0.0132386	0.00720753	0.0667146	0.434439
LTR7Y	LTR Retrotransposon	ERV3	0.0130204	0.00713426	0.0684655	0.440596
LTR10A	LTR Retrotransposon	ERV1	-0.016382	0.00905074	0.0707695	0.450127
MER90a_LTR	LTR Retrotransposon	ERV1	0.0244148	0.0135607	0.0722743	0.45138
MER51C	LTR Retrotransposon	ERV1	0.0136432	0.00758699	0.072617	0.45138
LTR71A	LTR Retrotransposon	ERV1	0.0139672	0.00779171	0.0735197	0.451857
AluSg4	Non-LTR Retrotransposon	SINE	0.0123432	0.00696001	0.0766381	0.455856
AluYk12	Non-LTR Retrotransposon	SINE	0.0125506	0.00709044	0.0771976	0.455856
LTR24B	LTR Retrotransposon	ERV1	0.014005	0.0079133	0.0772418	0.455856
HERV-K14I	LTR Retrotransposon	ERV2	0.0129239	0.0073089	0.0775039	0.455856
MER48	LTR Retrotransposon	ERV1	-0.01347	0.007674	0.0796968	0.457432
L1PA11	Non-LTR Retrotransposon	L1	0.0138485	0.00789713	0.0799816	0.457432
SVA_F	Non-LTR Retrotransposon	SINE	0.0119718	0.00684299	0.0806923	0.457432
AluYa8	Non-LTR Retrotransposon	SINE	-0.0148905	0.00852325	0.0811168	0.457432
AluYb3a1	Non-LTR Retrotransposon	SINE	-0.0101015	0.005801	0.0821111	0.458314
L1M1_5	Non-LTR Retrotransposon	L1	0.0135388	0.0078699	0.0858623	0.474411
MER31A	LTR Retrotransposon	ERV1	0.0136998	0.00803977	0.0888717	0.486128
MER34D	LTR Retrotransposon	ERV1	-0.023519	0.0139851	0.0931194	0.501226
MER83C	LTR Retrotransposon	ERV1	0.0160957	0.00958113	0.0934645	0.501226
LOR1a_LTR	LTR Retrotransposon	ERV1	-0.0221042	0.0132162	0.0949206	0.504093
LTR7B	LTR Retrotransposon	ERV3	0.0117671	0.00710106	0.0979986	0.515435
FAM	Non-LTR Retrotransposon	SINE	0.0119937	0.00731291	0.101488	0.522092
LTR2	LTR Retrotransposon	ERV1	0.025275	0.015429	0.10189	0.522092
FRAM	Non-LTR Retrotransposon	SINE	-0.0121458	0.00753648	0.107548	0.522092
LTR1F	LTR Retrotransposon	ERV1	0.0202692	0.0125826	0.107705	0.522092
MER87	LTR Retrotransposon	ERV1	-0.0226712	0.0140913	0.108144	0.522092
LTR24	LTR Retrotransposon	ERV1	0.0122298	0.00760679	0.10839	0.522092
LTR7A	LTR Retrotransposon	ERV3	0.0115763	0.0072113	0.108929	0.522092
MLT2B4	LTR Retrotransposon	ERV3	0.0127731	0.0079798	0.109948	0.522092
LTR43B	LTR Retrotransposon	ERV1	0.0125769	0.00790713	0.112206	0.522092
MLT1_I	LTR Retrotransposon	ERV3	0.0130906	0.00823497	0.112417	0.522092
LTR17	LTR Retrotransposon	ERV1	0.0119173	0.00750206	0.112665	0.522092
MER11C	LTR Retrotransposon	ERV2	0.0113235	0.00712906	0.112705	0.522092
L1M2_5	Non-LTR Retrotransposon	L1	0.0123915	0.00780466	0.112854	0.522092
LTR1A2	LTR Retrotransposon	ERV1	0.0124238	0.00783065	0.113114	0.522092
AluYb9	Non-LTR Retrotransposon	SINE	-0.0140544	0.00886993	0.113581	0.522092
AluYk11	Non-LTR Retrotransposon	SINE	0.0113081	0.00717612	0.115574	0.526826
L1MCB_5	Non-LTR Retrotransposon	L1	-0.0216761	0.013794	0.116587	0.52705
L1MA4A	Non-LTR Retrotransposon	L1	0.0115809	0.00748256	0.122192	0.536378
LTR44	LTR Retrotransposon	ERV1	0.0212834	0.0137772	0.122888	0.536378
LTR16B2	LTR Retrotransposon	ERV3	0.0228706	0.0148378	0.123726	0.536378
L1PA13_5	Non-LTR Retrotransposon	L1	0.012624	0.00821767	0.124989	0.536378
MER50B	LTR Retrotransposon	ERV1	0.0131013	0.00853401	0.125238	0.536378
MSTC	LTR Retrotransposon	ERV3	0.0119289	0.00778981	0.126186	0.536378
MER92B	LTR Retrotransposon	ERV1	0.0193765	0.0126952	0.12744	0.536378
MER52A	LTR Retrotransposon	ERV1	0.011126	0.0072976	0.127856	0.536378
X6B_LINE	Non-LTR Retrotransposon	CR1	0.0208775	0.0137755	0.130132	0.536378
MSTD	LTR Retrotransposon	ERV3	0.0120366	0.00795995	0.130997	0.536378
SVA_A	Non-LTR Retrotransposon	SINE	0.00992031	0.00659434	0.132987	0.536378
MER61C	LTR Retrotransposon	ERV1	0.0183994	0.0122358	0.133151	0.536378
MLT1C	LTR Retrotransposon	ERV3	0.0115348	0.007691	0.134173	0.536378
SVA_D	Non-LTR Retrotransposon	SINE	0.0103464	0.00691919	0.135331	0.536378
LTR27B	LTR Retrotransposon	ERV1	0.0108453	0.00727671	0.136617	0.536378
L1MA10	Non-LTR Retrotransposon	L1	0.0133622	0.00896845	0.136748	0.536378
L2B	Non-LTR Retrotransposon	CR1	0.0204844	0.0137732	0.137442	0.536378
LTR6A	LTR Retrotransposon	ERV1	0.0108829	0.00733425	0.138349	0.536378
L1MD1_5	Non-LTR Retrotransposon	L1	-0.0162332	0.0109543	0.138866	0.536378
L1MC4B	Non-LTR Retrotransposon	L1	-0.0183953	0.0124629	0.140441	0.536378
MER61B	LTR Retrotransposon	ERV1	-0.0133824	0.00907555	0.140831	0.536378
L1MC5	Non-LTR Retrotransposon	L1	0.0168575	0.0114901	0.142838	0.536378
L1PA2	Non-LTR Retrotransposon	L1	0.0117114	0.0079887	0.143147	0.536378
MLT2F	LTR Retrotransposon	ERV3	0.0173371	0.0118542	0.144095	0.536378
MER57C2	LTR Retrotransposon	ERV1	0.0127861	0.00874734	0.144318	0.536378
LTR58	LTR Retrotransposon	ERV1	0.01097	0.00756186	0.147361	0.536378
LTR38A1	LTR Retrotransposon	ERV1	-0.0201624	0.013966	0.149324	0.536378
LTR12F	LTR Retrotransposon	ERV1	-0.0105599	0.00731825	0.149531	0.536378
FLAM	Non-LTR Retrotransposon	SINE	-0.0101982	0.007077	0.150069	0.536378
L1MB6_5	Non-LTR Retrotransposon	L1	-0.0139926	0.00971794	0.150399	0.536378
MER21A	LTR Retrotransposon	ERV3	-0.0126485	0.00879232	0.150763	0.536378
HERV4_I	LTR Retrotransposon	ERV1	0.0123557	0.00861002	0.151772	0.536378
MLT1H	LTR Retrotransposon	ERV3	0.0159738	0.0111367	0.151969	0.536378
MER70A	LTR Retrotransposon	ERV3	0.0127858	0.00891449	0.15199	0.536378
L1MB2	Non-LTR Retrotransposon	L1	0.0108787	0.00761932	0.153852	0.539468
LTR8A	LTR Retrotransposon	ERV1	0.0102246	0.00722403	0.157455	0.548269
L1PA4	Non-LTR Retrotransposon	L1	0.011233	0.00795929	0.158647	0.548269
L1PB1	Non-LTR Retrotransposon	L1	0.0109157	0.0077479	0.159369	0.548269
LTR27	LTR Retrotransposon	ERV1	0.0117594	0.00837267	0.160662	0.549061
MER57C1	LTR Retrotransposon	ERV1	-0.0190157	0.0136112	0.162887	0.549061
LTR72B	LTR Retrotransposon	ERV1	0.011232	0.00804201	0.163006	0.549061
LTR26	LTR Retrotransposon	ERV1	0.0124733	0.00894372	0.163614	0.549061
ERVL-B4	LTR Retrotransposon	ERV3	0.0111822	0.00808747	0.167258	0.554678
SVA_E	Non-LTR Retrotransposon	SINE	0.00989462	0.00715719	0.167316	0.554678
AluJr	Non-LTR Retrotransposon	SINE	-0.0109801	0.00796834	0.168703	0.555338
AluSx4	Non-LTR Retrotransposon	SINE	0.0120138	0.00873581	0.169546	0.555338
LTR16	LTR Retrotransposon	ERV3	0.0171492	0.0125351	0.171771	0.559279
L1P4b_5end	Non-LTR Retrotransposon	L1	-0.0134369	0.00990075	0.175214	0.567113
L1MDB_5	Non-LTR Retrotransposon	L1	-0.0158449	0.0117339	0.177386	0.570767
L1PA10	Non-LTR Retrotransposon	L1	0.0100535	0.00749218	0.18012	0.576173
MER67C	LTR Retrotransposon	ERV1	0.0104915	0.00795659	0.187782	0.596319
MER65B	LTR Retrotransposon	ERV1	-0.0172546	0.0131098	0.188598	0.596319
MLT1G1	LTR Retrotransposon	ERV3	-0.0203289	0.0155722	0.192211	0.604249
L1ME2	Non-LTR Retrotransposon	L1	0.0102716	0.00791589	0.194902	0.606405
L1MEC_5	Non-LTR Retrotransposon	L1	0.0102708	0.00792283	0.195327	0.606405
MER110A	LTR Retrotransposon	ERV1	0.0179653	0.0138981	0.196606	0.606405
L1MEe_5end	Non-LTR Retrotransposon	L1	0.0182921	0.0141738	0.197331	0.606405
LTR73	LTR Retrotransposon	ERV1	0.0100277	0.0078171	0.200036	0.611283
L1PA15	Non-LTR Retrotransposon	L1	0.0100945	0.00790091	0.201848	0.613394
L1MA4	Non-LTR Retrotransposon	L1	0.00996766	0.00783727	0.203903	0.616215
LTR33	LTR Retrotransposon	ERV3	0.012229	0.00963943	0.205035	0.616231
LTR46	LTR Retrotransposon	ERV1	0.0102964	0.00822489	0.211084	0.629873
LTR10F	LTR Retrotransposon	ERV1	0.00941337	0.00753257	0.211877	0.629873
AluSg	Non-LTR Retrotransposon	SINE	0.00813566	0.00658131	0.216853	0.632073
LOR1b_LTR	LTR Retrotransposon	ERV1	0.0122965	0.00998695	0.218685	0.632073
LTR16A1	LTR Retrotransposon	ERV3	0.0188902	0.0153555	0.219083	0.632073
MER88	LTR Retrotransposon	ERV3	-0.016304	0.0132671	0.219567	0.632073
LTR21C	LTR Retrotransposon	ERV1	-0.00949488	0.00772785	0.219658	0.632073
MER74A	LTR Retrotransposon	ERV3	0.00882198	0.00719564	0.220649	0.632073
L1MA5	Non-LTR Retrotransposon	L1	0.00823153	0.00672899	0.221675	0.632073
MER25	Non-LTR Retrotransposon	L1	-0.0103925	0.0084989	0.221861	0.632073
L1PA12	Non-LTR Retrotransposon	L1	-0.0115902	0.00950926	0.223364	0.633058
LTR21B	LTR Retrotransposon	ERV1	0.00997545	0.00821877	0.225301	0.635256
MER4D_LTR	LTR Retrotransposon	ERV1	0.0100393	0.00832369	0.228229	0.636059
AluSq2	Non-LTR Retrotransposon	SINE	-0.00791476	0.00657032	0.228801	0.636059
AluYd3	Non-LTR Retrotransposon	SINE	0.0106691	0.00886199	0.229074	0.636059
MLT1B	LTR Retrotransposon	ERV3	0.00907082	0.00755992	0.230645	0.637186
LTR10D	LTR Retrotransposon	ERV1	0.00941102	0.00793277	0.235932	0.648516
L1PA13	Non-LTR Retrotransposon	L1	0.00815654	0.0069108	0.238341	0.64864
L1PA16	Non-LTR Retrotransposon	L1	0.00921207	0.00780523	0.238349	0.64864
L1PA16_5	Non-LTR Retrotransposon	L1	0.0092045	0.00784762	0.241277	0.653359
LTR13	LTR Retrotransposon	ERV2	0.00826404	0.007097	0.244685	0.659324
LTR64	LTR Retrotransposon	ERV1	0.010342	0.00897016	0.249375	0.668667
MSTA1	LTR Retrotransposon	ERV3	0.0093709	0.00815321	0.250846	0.669332
MER41D	LTR Retrotransposon	ERV1	0.0102437	0.00895254	0.252966	0.67171
L1M2B_5	Non-LTR Retrotransposon	L1	0.0091709	0.00811186	0.258672	0.679746
LTR77B	LTR Retrotransposon	ERV3	-0.0133108	0.0118094	0.26011	0.679746
L1PB2c	Non-LTR Retrotransposon	L1	0.00930186	0.00827349	0.261315	0.679746
MER83B	LTR Retrotransposon	ERV1	0.00922421	0.00821757	0.262078	0.679746
LTR1C3	LTR Retrotransposon	ERV1	-0.0171418	0.0153085	0.263242	0.679746
LTR12D	LTR Retrotransposon	ERV1	0.00835544	0.00746503	0.263448	0.679746
AluSz	Non-LTR Retrotransposon	SINE	-0.0073409	0.00659359	0.265987	0.679923
LTR62	LTR Retrotransposon	ERV3	0.00863854	0.00775939	0.266003	0.679923
AluJr4	Non-LTR Retrotransposon	SINE	0.00931679	0.00839305	0.267396	0.680306
LTR23	LTR Retrotransposon	ERV1	0.00860527	0.00782572	0.27192	0.688611
MER57A1	LTR Retrotransposon	ERV1	0.0085809	0.00787719	0.276422	0.692028
MER34	LTR Retrotransposon	ERV1	-0.0118247	0.0108979	0.278315	0.692028
L1ME3C_3end	Non-LTR Retrotransposon	L1	0.0148303	0.0136858	0.278946	0.692028
L1MB3	Non-LTR Retrotransposon	L1	0.00798847	0.00737425	0.279092	0.692028
LTR10E	LTR Retrotransposon	ERV1	0.00787813	0.00728001	0.279595	0.692028
THE1C	LTR Retrotransposon	ERV3	0.00799327	0.00742982	0.282412	0.693499
AluYc2	Non-LTR Retrotransposon	SINE	0.00849273	0.00789921	0.282724	0.693499
MLT1K	LTR Retrotransposon	ERV3	0.0146889	0.0137612	0.286192	0.698871
L1ME3A	Non-LTR Retrotransposon	L1	0.00906864	0.00860901	0.292566	0.707143
MER34C	LTR Retrotransposon	ERV1	0.00950132	0.00904132	0.293717	0.707143
L1PA6	Non-LTR Retrotransposon	L1	0.00834246	0.00794487	0.2941	0.707143
L1P_MA2	Non-LTR Retrotransposon	L1	0.00840366	0.00801395	0.294751	0.707143
LTR48B	LTR Retrotransposon	ERV1	0.00758389	0.00730384	0.299508	0.714213
THE1B	LTR Retrotransposon	ERV3	0.00743451	0.00717186	0.300309	0.714213
LTR1F2	LTR Retrotransposon	ERV1	0.00796345	0.00773641	0.303711	0.719177
LTR24C	LTR Retrotransposon	ERV1	0.0092292	0.00900546	0.305829	0.720973
LTR28B	LTR Retrotransposon	ERV1	0.00791813	0.00774661	0.307106	0.720973
AluYf2	Non-LTR Retrotransposon	SINE	-0.00651988	0.00645777	0.313065	0.724506
MLT1J	LTR Retrotransposon	ERV3	0.0095596	0.00951447	0.315406	0.724506
L2	Non-LTR Retrotransposon	CR1	-0.00750027	0.00746758	0.315581	0.724506
LTR6B	LTR Retrotransposon	ERV1	0.0072384	0.00721036	0.315817	0.724506
MER39	LTR Retrotransposon	ERV1	-0.0090256	0.0089952	0.316062	0.724506
L1MA9	Non-LTR Retrotransposon	L1	0.00801029	0.00799149	0.316557	0.724506
MER101_I	LTR Retrotransposon	ERV1	0.00809604	0.00813109	0.319783	0.727354
MLT1E1A	LTR Retrotransposon	ERV3	0.0091679	0.00925048	0.32203	0.727354
L1PA14	Non-LTR Retrotransposon	L1	0.00807024	0.00815083	0.322499	0.727354
LTR5_Hs	LTR Retrotransposon	ERV2	0.00699772	0.00710607	0.325124	0.727354
RLTR10C	LTR Retrotransposon	ERV2	0.00482514	0.00490572	0.325702	0.727354
L1M3D_5	Non-LTR Retrotransposon	L1	0.0118782	0.0120917	0.326305	0.727354
LTR57	LTR Retrotransposon	ERV3	0.00710525	0.00724499	0.32711	0.727354
LTR42	LTR Retrotransposon	ERV3	0.0115748	0.011905	0.331289	0.730674
L1ME4	Non-LTR Retrotransposon	L1	-0.00898239	0.0092703	0.332945	0.730674
MER51A	LTR Retrotransposon	ERV1	0.00731609	0.00756266	0.333717	0.730674
HERVK22I	LTR Retrotransposon	ERV2	0.00770766	0.00802832	0.337394	0.730674
MSTB1	LTR Retrotransposon	ERV3	0.00618744	0.00645444	0.338111	0.730674
LTR1	LTR Retrotransposon	ERV1	0.00735397	0.007682	0.338783	0.730674
MER101	LTR Retrotransposon	ERV1	0.0129654	0.013585	0.340251	0.730674
MER57E3	LTR Retrotransposon	ERV1	0.0128608	0.0134877	0.34069	0.730674
LTR1C1	LTR Retrotransposon	ERV1	0.0119137	0.0125009	0.340942	0.730674
AluSc8	Non-LTR Retrotransposon	SINE	-0.00879667	0.00927464	0.343256	0.730674
MLT2A2	LTR Retrotransposon	ERV3	0.00703578	0.00742446	0.343671	0.730674
LTR21A	LTR Retrotransposon	ERV1	0.00675495	0.00714641	0.344907	0.730674
MSTA	LTR Retrotransposon	ERV3	0.00702109	0.00744434	0.345968	0.730674
PABL_A	LTR Retrotransposon	ERV1	0.00787784	0.00838361	0.347745	0.731603
MER11D	LTR Retrotransposon	ERV2	0.00686088	0.00738105	0.352972	0.736531
LTR14	LTR Retrotransposon	ERV2	0.00676941	0.00729725	0.353936	0.736531
HERVS71	LTR Retrotransposon	ERV1	0.00770359	0.00834641	0.356369	0.736531
PABL_B	LTR Retrotransposon	ERV1	-0.00716109	0.00776398	0.3567	0.736531
L1PA3	Non-LTR Retrotransposon	L1	0.00735982	0.00801472	0.358819	0.736531
L1M3B_5	Non-LTR Retrotransposon	L1	0.0107357	0.0117019	0.359263	0.736531
MLT1H1	LTR Retrotransposon	ERV3	-0.0122848	0.0133973	0.359513	0.736531
MER34C2	LTR Retrotransposon	ERV1	0.00737127	0.00806471	0.361058	0.736935
LTR61	LTR Retrotransposon	ERV1	0.00670639	0.00739194	0.364617	0.741433
LTR13A	LTR Retrotransposon	ERV2	0.00646837	0.00715184	0.36611	0.741712
AluSq	Non-LTR Retrotransposon	SINE	-0.00628744	0.00703813	0.372016	0.750895
MLT2B3	LTR Retrotransposon	ERV3	0.00818259	0.00924928	0.37667	0.757494
MER34B	LTR Retrotransposon	ERV1	-0.00726819	0.00827375	0.380026	0.760053
L1P4e_5end	Non-LTR Retrotransposon	L1	0.00735065	0.00838852	0.381214	0.760053
LTR28	LTR Retrotransposon	ERV1	0.0113283	0.0129849	0.383313	0.760053
L1PREC1	Non-LTR Retrotransposon	L1	0.00671863	0.0077042	0.3835	0.760053
L1MC3	Non-LTR Retrotransposon	L1	0.00629988	0.00730523	0.388806	0.763254
L1MB7	Non-LTR Retrotransposon	L1	0.00631264	0.00732822	0.389337	0.763254
LTR54	LTR Retrotransposon	ERV1	-0.00690097	0.00801303	0.389445	0.763254
MER9B	LTR Retrotransposon	ERV2	0.00647833	0.00754219	0.390697	0.763254
HERVK	LTR Retrotransposon	ERV2	0.00632159	0.0074291	0.395135	0.769178
MER66D	LTR Retrotransposon	ERV1	0.0116806	0.0137691	0.396582	0.769257
LTR69	LTR Retrotransposon	ERV3	0.0124078	0.0147828	0.401596	0.77368
MER4A1_LTR	LTR Retrotransposon	ERV1	0.00614267	0.00733719	0.402799	0.77368
MST_I	LTR Retrotransposon	ERV3	0.00600005	0.00717151	0.403106	0.77368
MER66A	LTR Retrotransposon	ERV1	0.00821091	0.0100163	0.412664	0.785564
MER72	LTR Retrotransposon	ERV1	0.00697476	0.00852353	0.413498	0.785564
LTR55	LTR Retrotransposon	ERV3	0.0110957	0.0135799	0.414197	0.785564
LTR10B	LTR Retrotransposon	ERV1	0.00919607	0.0112936	0.415796	0.785564
L1MC2	Non-LTR Retrotransposon	L1	0.00593295	0.00733194	0.418709	0.785564
SVA_B	Non-LTR Retrotransposon	SINE	0.00608928	0.00754744	0.420085	0.785564
LTR12E	LTR Retrotransposon	ERV1	0.00569523	0.00707552	0.421169	0.785564
MER67A	LTR Retrotransposon	ERV1	-0.0103616	0.0128917	0.421849	0.785564
HAL1	Non-LTR Retrotransposon	L1	-0.00769098	0.00957669	0.422223	0.785564
LTR48	LTR Retrotransposon	ERV1	0.00613503	0.00772142	0.427176	0.792086
HERVIP10FH	LTR Retrotransposon	ERV1	0.00590934	0.00747851	0.429722	0.794115
LTR10C	LTR Retrotransposon	ERV1	0.00593411	0.00753388	0.431193	0.79415
L1PA7_5	Non-LTR Retrotransposon	L1	0.00575637	0.00735054	0.433849	0.796361
MER66_I	LTR Retrotransposon	ERV1	-0.00643231	0.00835421	0.441619	0.79978
AluYb8a1	Non-LTR Retrotransposon	SINE	0.00602476	0.00783188	0.442026	0.79978
MER65A	LTR Retrotransposon	ERV1	0.00556769	0.00728803	0.445183	0.79978
LTR52	LTR Retrotransposon	ERV3	0.0086631	0.0113599	0.445983	0.79978
LTR18C	LTR Retrotransposon	ERV3	0.00920552	0.0121019	0.447141	0.79978
MER4CL34	LTR Retrotransposon	ERV1	0.00558308	0.00734113	0.447227	0.79978
L1PB4	Non-LTR Retrotransposon	L1	0.00574738	0.00756013	0.447406	0.79978
MIR	Non-LTR Retrotransposon	SINE	0.00559249	0.00735644	0.447409	0.79978
MER41G	LTR Retrotransposon	ERV1	-0.00902046	0.011926	0.449708	0.801272
MER11A	LTR Retrotransposon	ERV2	0.00532743	0.00711251	0.454122	0.80651
MLT2B2	LTR Retrotransposon	ERV3	-0.00600077	0.00809111	0.458575	0.807706
LTR25-int	LTR Retrotransposon	ERV1	0.00664694	0.00900995	0.460951	0.807706
AluYa1	Non-LTR Retrotransposon	SINE	-0.00476184	0.00646382	0.461583	0.807706
MER57F	LTR Retrotransposon	ERV1	-0.00640535	0.00870259	0.461987	0.807706
MLT1E2	LTR Retrotransposon	ERV3	0.00595056	0.00808816	0.462179	0.807706
AluSc5	Non-LTR Retrotransposon	SINE	-0.0055438	0.0075867	0.465218	0.808338
LTR14C	LTR Retrotransposon	ERV2	0.00544011	0.0074528	0.465696	0.808338
LTR5A	LTR Retrotransposon	ERV2	0.0050823	0.00709074	0.473792	0.808338
MLT2D	LTR Retrotransposon	ERV3	0.00845719	0.0118032	0.473937	0.808338
MER83	LTR Retrotransposon	ERV1	0.00522811	0.00731608	0.475117	0.808338
MER68B	LTR Retrotransposon	ERV3	0.00981305	0.0137393	0.475349	0.808338
LTR30	LTR Retrotransposon	ERV1	0.00525486	0.00738011	0.476709	0.808338
MER4E	LTR Retrotransposon	ERV1	0.00536587	0.00754002	0.476943	0.808338
LTR75_1	LTR Retrotransposon	ERV1	0.0100015	0.014073	0.477541	0.808338
LTR60B	LTR Retrotransposon	ERV1	-0.00866365	0.0121918	0.477586	0.808338
L1ME5_3end	Non-LTR Retrotransposon	L1	0.0100254	0.0141473	0.478806	0.808338
LTR3B	LTR Retrotransposon	ERV2	0.00566055	0.00803454	0.481365	0.808338
LTR76	LTR Retrotransposon	ERV1	0.00522735	0.00745545	0.483471	0.808338
MER65C	LTR Retrotransposon	ERV1	-0.00669553	0.00957062	0.48444	0.808338
AluSz6	Non-LTR Retrotransposon	SINE	-0.00587193	0.00839849	0.484707	0.808338
LTR8B	LTR Retrotransposon	ERV1	0.00555334	0.00797644	0.486549	0.808943
LTR38C	LTR Retrotransposon	ERV1	-0.00652646	0.00940643	0.488044	0.808953
THE1D	LTR Retrotransposon	ERV3	0.00503938	0.00728772	0.489513	0.808953
LTR2B	LTR Retrotransposon	ERV1	0.00506548	0.00739348	0.493514	0.813109
HERV9	LTR Retrotransposon	ERV1	0.00543828	0.00802936	0.498464	0.818799
L1MA1	Non-LTR Retrotransposon	L1	0.00503653	0.00746895	0.500349	0.819434
MER87B	LTR Retrotransposon	ERV1	0.00634716	0.00960624	0.509025	0.82055
HERVL	LTR Retrotransposon	ERV3	0.00510224	0.00775072	0.51059	0.82055
LTR12C	LTR Retrotransposon	ERV1	0.00490832	0.00747936	0.511903	0.82055
PABL_AI	LTR Retrotransposon	ERV1	-0.00555622	0.00848948	0.513039	0.82055
X5B_LINE	Non-LTR Retrotransposon	CR1	0.00728407	0.0111325	0.513154	0.82055
MLT1I	LTR Retrotransposon	ERV3	-0.00921478	0.014128	0.514488	0.82055
L2C	Non-LTR Retrotransposon	L2	0.00700538	0.0107679	0.515555	0.82055
L1PREC2	Non-LTR Retrotransposon	L1	0.00431618	0.00665695	0.51698	0.82055
LTR40B	LTR Retrotransposon	ERV3	0.00615191	0.00949217	0.517154	0.82055
HERV17	LTR Retrotransposon	ERV1	0.00521967	0.00805526	0.517232	0.82055
LTR1C2	LTR Retrotransposon	ERV1	-0.0103099	0.0159314	0.517772	0.82055
LTR35A	LTR Retrotransposon	ERV1	-0.00490916	0.00762046	0.519675	0.82055
MER66C	LTR Retrotransposon	ERV1	0.00520228	0.00812194	0.522065	0.82055
MLT1H2	LTR Retrotransposon	ERV3	0.008413	0.013146	0.522425	0.82055
L1MEB_5	Non-LTR Retrotransposon	L1	0.00857679	0.0134376	0.523532	0.82055
MER9a2	LTR Retrotransposon	ERV2	0.00467666	0.00739194	0.527178	0.822455
MER4D	LTR Retrotransposon	ERV1	0.00538494	0.00852334	0.527754	0.822455
LTR50	LTR Retrotransposon	ERV3	-0.00736752	0.0117367	0.530407	0.82424
MER41C	LTR Retrotransposon	ERV1	-0.00458247	0.0074844	0.54058	0.837669
AluYf1	Non-LTR Retrotransposon	SINE	-0.0044259	0.00727026	0.542898	0.838884
L1ME3F_3end	Non-LTR Retrotransposon	L1	0.00857339	0.0142091	0.546477	0.840805
LTR22	LTR Retrotransposon	ERV2	0.00790557	0.0131283	0.547273	0.840805
MLT1F2	LTR Retrotransposon	ERV3	0.00472807	0.00788072	0.548752	0.840805
L1MA7	Non-LTR Retrotransposon	L1	0.00458041	0.00769251	0.551764	0.84168
MLT1E1	LTR Retrotransposon	ERV3	0.00611829	0.0102975	0.552622	0.84168
LTR41	LTR Retrotransposon	ERV3	-0.00742999	0.0125468	0.553939	0.84168
LTR22A	LTR Retrotransposon	ERV2	0.00458221	0.00790596	0.562399	0.849599
LTR10B2	LTR Retrotransposon	ERV1	0.00827963	0.0143269	0.563532	0.849599
LTR37B	LTR Retrotransposon	ERV1	0.00766619	0.0133072	0.564757	0.849599
MER41B	LTR Retrotransposon	ERV1	0.00432453	0.00751836	0.565364	0.849599
LOR1I	LTR Retrotransposon	ERV1	0.00443541	0.00780289	0.569944	0.851624
LTR35	LTR Retrotransposon	ERV1	0.00551768	0.00972226	0.570556	0.851624
MLT1G2	LTR Retrotransposon	ERV3	0.00827083	0.0146471	0.572497	0.851624
MLT1F_I	LTR Retrotransposon	ERV3	0.00624359	0.0111297	0.575008	0.851624
MER72B	LTR Retrotransposon	ERV1	0.00409888	0.00734657	0.577089	0.851624
MER4A	LTR Retrotransposon	ERV1	0.00453194	0.00814466	0.578114	0.851624
LTR7C	LTR Retrotransposon	ERV3	-0.00406065	0.00730678	0.578587	0.851624
LTR27C	LTR Retrotransposon	ERV1	-0.00495121	0.00892287	0.579167	0.851624
L1ME4A	Non-LTR Retrotransposon	L1	0.00696282	0.0127169	0.584212	0.853753
LTR51	LTR Retrotransposon	ERV1	0.00486307	0.00890598	0.585228	0.853753
MSTA2	LTR Retrotransposon	ERV3	-0.00439845	0.00805658	0.585297	0.853753
HERV19I	LTR Retrotransposon	ERV1	0.00395887	0.0073116	0.588389	0.855593
AluYa5	Non-LTR Retrotransposon	SINE	-0.00389947	0.00722704	0.589686	0.855593
L1MD3	Non-LTR Retrotransposon	L1	-0.0043838	0.00820032	0.593122	0.858301
AluYk13	Non-LTR Retrotransposon	SINE	-0.00381161	0.00718198	0.595801	0.859902
MER21	LTR Retrotransposon	ERV3	0.00391777	0.00741758	0.597565	0.860161
MER31B	LTR Retrotransposon	ERV1	0.00466717	0.0088742	0.599125	0.860161
L1MDA_5	Non-LTR Retrotransposon	L1	0.00419194	0.00808405	0.60426	0.860428
LTR12	LTR Retrotransposon	ERV1	0.00386187	0.00748222	0.605938	0.860428
MER54A	LTR Retrotransposon	ERV3	0.00444083	0.00862353	0.606756	0.860428
LTR2752	LTR Retrotransposon	ERV1	0.00458069	0.00889989	0.60695	0.860428
ALU	Non-LTR Retrotransposon	SINE	0.00420043	0.00817712	0.607655	0.860428
LTR53B	LTR Retrotransposon	ERV3	0.00670401	0.0131087	0.609239	0.860428
MER67B	LTR Retrotransposon	ERV1	0.00653645	0.0128199	0.610322	0.860428
L1M1B_5	Non-LTR Retrotransposon	L1	0.00382294	0.00767937	0.618785	0.869808
LTR56	LTR Retrotransposon	ERV1	0.00449717	0.00906916	0.620156	0.869808
LTR3A	LTR Retrotransposon	ERV2	0.00356087	0.00725907	0.623922	0.872853
LTR9	LTR Retrotransposon	ERV1	-0.00435839	0.00897294	0.62733	0.875382
MER4D1	LTR Retrotransposon	ERV1	0.00349518	0.00732471	0.633402	0.878558
HERVL66I	LTR Retrotransposon	ERV3	-0.00381172	0.00809488	0.637889	0.878558
LTR18B	LTR Retrotransposon	ERV3	-0.00396207	0.00843664	0.638784	0.878558
L1MA3	Non-LTR Retrotransposon	L1	0.00370312	0.0078895	0.638965	0.878558
AluSq10	Non-LTR Retrotransposon	SINE	-0.00418778	0.00893607	0.639491	0.878558
LTR66	LTR Retrotransposon	ERV3	-0.00341614	0.00729129	0.639572	0.878558
HERV1_LTRb	LTR Retrotransposon	ERV1	-0.00509343	0.0109128	0.640849	0.878558
LTR10G	LTR Retrotransposon	ERV1	-0.00410524	0.00894345	0.646376	0.881412
MER101B	LTR Retrotransposon	ERV1	-0.00623093	0.0135969	0.646922	0.881412
HERVIP10F	LTR Retrotransposon	ERV1	0.00375891	0.0082478	0.648729	0.881412
MIRc	Non-LTR Retrotransposon	SINE	-0.00328471	0.00722158	0.649377	0.881412
AluYbc3a	Non-LTR Retrotransposon	SINE	0.00294207	0.00667708	0.659637	0.892462
HERVK9I	LTR Retrotransposon	ERV2	0.00322703	0.00735776	0.66111	0.892462
LTR37A	LTR Retrotransposon	ERV1	-0.00515048	0.0117916	0.662412	0.892462
AluSx3	Non-LTR Retrotransposon	SINE	-0.00293492	0.00679134	0.665775	0.894047
L1ME3E_3end	Non-LTR Retrotransposon	L1	0.00430908	0.0100331	0.667716	0.894047
L1MA8	Non-LTR Retrotransposon	L1	0.00342233	0.00800255	0.669048	0.894047
MLT1C2	LTR Retrotransposon	ERV3	0.00364872	0.00868778	0.674641	0.894047
L1MA5A	Non-LTR Retrotransposon	L1	0.00326919	0.00778907	0.674836	0.894047
MER74B	LTR Retrotransposon	ERV3	0.00412483	0.00989682	0.676978	0.894047
MER67D	LTR Retrotransposon	ERV1	0.00404873	0.00973511	0.677633	0.894047
LTR47A2	LTR Retrotransposon	ERV3	0.00317653	0.00768217	0.679385	0.894047
L1MC1	Non-LTR Retrotransposon	L1	0.00304296	0.00743472	0.682465	0.894047
HERVK3I	LTR Retrotransposon	ERV2	0.00296846	0.00729318	0.684132	0.894047
HERVK11I	LTR Retrotransposon	ERV2	0.00310013	0.00763318	0.684778	0.894047
MLT1G3	LTR Retrotransposon	ERV3	0.00578868	0.0143432	0.686657	0.894047
MER41A	LTR Retrotransposon	ERV1	0.0029641	0.00734603	0.686719	0.894047
LTR27D	LTR Retrotransposon	ERV1	-0.00601727	0.0149752	0.687956	0.894047
LTR14A	LTR Retrotransposon	ERV2	0.00301984	0.00759687	0.691125	0.894047
MLT1F	LTR Retrotransposon	ERV3	0.00467477	0.0118089	0.692337	0.894047
LTR9A1	LTR Retrotransposon	ERV1	0.00318559	0.00805685	0.69269	0.894047
MER90	LTR Retrotransposon	ERV1	-0.00542612	0.0138377	0.695099	0.894047
MSTB	LTR Retrotransposon	ERV3	-0.00299395	0.00765309	0.695775	0.894047
LTR34	LTR Retrotransposon	ERV1	0.0044538	0.0114046	0.696278	0.894047
LTR1B0	LTR Retrotransposon	ERV1	0.0029714	0.00777437	0.702439	0.897903
L1MB8	Non-LTR Retrotransposon	L1	0.00281326	0.00738868	0.703515	0.897903
MER11B	LTR Retrotransposon	ERV2	0.00273341	0.00721058	0.704753	0.897903
MER74C	LTR Retrotransposon	ERV3	0.00545412	0.0145281	0.707475	0.897903
LTR5B	LTR Retrotransposon	ERV2	0.00266264	0.00709279	0.707488	0.897903
MER70C	LTR Retrotransposon	ERV3	-0.00404081	0.0110913	0.715739	0.906272
LTR12B	LTR Retrotransposon	ERV1	0.00262989	0.00735479	0.720781	0.907443
MLT1D	LTR Retrotransposon	ERV3	0.00298704	0.00842566	0.72307	0.907443
MER34A	LTR Retrotransposon	ERV1	0.00430238	0.0121754	0.723932	0.907443
L1P4a_5end	Non-LTR Retrotransposon	L1	0.00285511	0.0081035	0.724709	0.907443
MER50C	LTR Retrotransposon	ERV1	-0.00472385	0.0134202	0.724959	0.907443
LTR72	LTR Retrotransposon	ERV1	0.00279001	0.0080247	0.728198	0.909416
HERVE_a	LTR Retrotransposon	ERV1	0.00248471	0.00732871	0.734694	0.913758
MLT2C2	LTR Retrotransposon	ERV3	0.00368637	0.0108867	0.735016	0.913758
HARLEQUIN	LTR Retrotransposon	ERV1	0.00268774	0.00808932	0.739805	0.916345
AluSx1	Non-LTR Retrotransposon	SINE	-0.00219126	0.00664017	0.741509	0.916345
HERVL74	LTR Retrotransposon	ERV3	0.00237825	0.00736316	0.746807	0.916345
L1M2A1_5	Non-LTR Retrotransposon	L1	0.00279002	0.0086455	0.747019	0.916345
LTR1C	LTR Retrotransposon	ERV1	-0.00407708	0.0126469	0.747273	0.916345
L1ME5	Non-LTR Retrotransposon	L1	0.00519368	0.0162424	0.749255	0.916345
LTR27E	LTR Retrotransposon	ERV1	0.00438017	0.0137167	0.749581	0.916345
AluYg6	Non-LTR Retrotransposon	SINE	-0.00227928	0.00716482	0.750498	0.916345
L1M3DE_5	Non-LTR Retrotransposon	L1	0.00307665	0.00976926	0.752918	0.917251
L1MA2	Non-LTR Retrotransposon	L1	0.00225878	0.00730734	0.757339	0.920588
LTR36	LTR Retrotransposon	ERV1	0.00225757	0.00743144	0.761391	0.922343
L1MCA_5	Non-LTR Retrotransposon	L1	-0.00221957	0.00745027	0.765864	0.922343
LTR38B	LTR Retrotransposon	ERV1	0.00269815	0.00908135	0.766481	0.922343
MLT1F1	LTR Retrotransposon	ERV3	0.00246619	0.00833793	0.767496	0.922343
MER51E	LTR Retrotransposon	ERV1	-0.00213022	0.00723026	0.768376	0.922343
MER4A1	LTR Retrotransposon	ERV1	-0.00186281	0.00635994	0.769697	0.922343
MER34A1	LTR Retrotransposon	ERV1	0.00330677	0.0113985	0.771831	0.922343
L1M2A_5	Non-LTR Retrotransposon	L1	-0.00270735	0.00935091	0.772272	0.922343
L1	Non-LTR Retrotransposon	L1	0.00232223	0.00818283	0.776662	0.923343
MER57B2	LTR Retrotransposon	ERV1	0.00258838	0.00918864	0.778271	0.923343
LTR3	LTR Retrotransposon	ERV2	0.00216517	0.00769595	0.778542	0.923343
AluJo	Non-LTR Retrotransposon	SINE	0.00192583	0.0069511	0.781829	0.923343
LTR19B	LTR Retrotransposon	ERV3	-0.00252866	0.00916462	0.782704	0.923343
MLT1J1	LTR Retrotransposon	ERV3	-0.00387131	0.0140663	0.783238	0.923343
LTR53	LTR Retrotransposon	ERV3	-0.0035188	0.0135379	0.795009	0.934044
PrimLTR79	LTR Retrotransposon	ERV1	0.00308649	0.0119176	0.79573	0.934044
MER51D	LTR Retrotransposon	ERV1	0.00220723	0.00870061	0.79982	0.936834
LTR22C	LTR Retrotransposon	ERV2	0.00332527	0.0134154	0.804316	0.940087
MER65D	LTR Retrotransposon	ERV1	-0.00188882	0.00795247	0.812336	0.945388
LTR54B	LTR Retrotransposon	ERV1	0.00298585	0.0125946	0.812677	0.945388
LTR15	LTR Retrotransposon	ERV1	0.00166203	0.00712414	0.815608	0.945388
AluSx	Non-LTR Retrotransposon	SINE	-0.00214359	0.00922555	0.816339	0.945388
AluY	Non-LTR Retrotransposon	SINE	0.00149005	0.00645413	0.817493	0.945388
HERVKC4	LTR Retrotransposon	ERV2	0.00197368	0.00889399	0.824454	0.950469
L1ME_ORF2	Non-LTR Retrotransposon	L1	0.00168925	0.00777469	0.828064	0.950469
L1ME3D_3end	Non-LTR Retrotransposon	L1	-0.00187578	0.00871404	0.829634	0.950469
LTR71B	LTR Retrotransposon	ERV1	0.00156932	0.00741675	0.832494	0.950469
HERV3	LTR Retrotransposon	ERV1	-0.00175937	0.00838727	0.833918	0.950469
L1MEf_5end	Non-LTR Retrotransposon	L1	-0.00185288	0.00890269	0.835198	0.950469
LTR47A	LTR Retrotransposon	ERV3	-0.00163651	0.00789136	0.83578	0.950469
AluYb8	Non-LTR Retrotransposon	SINE	-0.00135256	0.00652711	0.835904	0.950469
L1PB3	Non-LTR Retrotransposon	L1	0.0017248	0.00840773	0.837525	0.950469
LTR28C	LTR Retrotransposon	ERV1	-0.00177233	0.00889895	0.8422	0.953705
MLT1A0	LTR Retrotransposon	ERV3	-0.00153624	0.00781147	0.844154	0.953705
MIR3	Non-LTR Retrotransposon	SINE	-0.00203551	0.0104488	0.845607	0.953705
LTR1D1	LTR Retrotransposon	ERV1	0.00151415	0.0080007	0.849956	0.956615
AluYe2	Non-LTR Retrotransposon	SINE	0.00171704	0.00917978	0.851685	0.956615
L1PBA_5	Non-LTR Retrotransposon	L1	0.00150955	0.00835343	0.856653	0.957839
MIRb	Non-LTR Retrotransposon	SINE	-0.00267725	0.0148616	0.857096	0.957839
L1ME1	Non-LTR Retrotransposon	L1	0.00141762	0.0079705	0.858891	0.957839
L1MA9_5	Non-LTR Retrotransposon	L1	-0.0014917	0.00844062	0.859779	0.957839
LTR25	LTR Retrotransposon	ERV1	0.00138593	0.00807689	0.863814	0.960378
LTR29	LTR Retrotransposon	ERV1	-0.00125318	0.00747317	0.86688	0.961833
MER50I	LTR Retrotransposon	ERV1	0.00129328	0.00792553	0.870429	0.962209
THE1A	LTR Retrotransposon	ERV3	0.00115857	0.00716849	0.871657	0.962209
LTR39	LTR Retrotransposon	ERV1	0.00112755	0.00704381	0.872871	0.962209
MLT1C1	LTR Retrotransposon	ERV3	-0.00124804	0.0081026	0.877636	0.962209
L1MB5	Non-LTR Retrotransposon	L1	0.0011358	0.00742323	0.878442	0.962209
L1PBB_5	Non-LTR Retrotransposon	L1	0.00148205	0.00982552	0.880152	0.962209
L1P4d_5end	Non-LTR Retrotransposon	L1	-0.00159823	0.01084	0.882833	0.962209
LTR45	LTR Retrotransposon	ERV1	-0.00195762	0.0133702	0.883639	0.962209
LTR9B	LTR Retrotransposon	ERV1	-0.00108046	0.00747586	0.885131	0.962209
LTR9C	LTR Retrotransposon	ERV1	0.0013154	0.00924872	0.886948	0.962209
LTR60	LTR Retrotransposon	ERV1	0.00172241	0.0121394	0.887216	0.962209
MER57B1	LTR Retrotransposon	ERV1	-0.00111045	0.00804	0.890193	0.962209
LTR47B2	LTR Retrotransposon	ERV3	-0.00100982	0.00755424	0.893701	0.962209
ERVL	LTR Retrotransposon	ERV3	0.00109077	0.00816242	0.893736	0.962209
MER54B	LTR Retrotransposon	ERV3	0.00152915	0.0115367	0.894594	0.962209
LTR1B1	LTR Retrotransposon	ERV1	0.000994106	0.00755558	0.895365	0.962209
MER52D	LTR Retrotransposon	ERV1	0.000957771	0.00773267	0.901465	0.963422
LTR22B2	LTR Retrotransposon	ERV2	-0.00096141	0.00798085	0.904153	0.963422
LTR41C	LTR Retrotransposon	ERV3	-0.00162471	0.0135268	0.904434	0.963422
MER49	LTR Retrotransposon	ERV1	0.000841623	0.0072234	0.907283	0.963422
L1MC4	Non-LTR Retrotransposon	L1	-0.000936257	0.00803964	0.907329	0.963422
L1HS	Non-LTR Retrotransposon	L1	-0.000810043	0.00714079	0.909719	0.963422
AluYb11	Non-LTR Retrotransposon	SINE	-0.00100209	0.00896374	0.911023	0.963422
HERV-K14CI	LTR Retrotransposon	ERV2	-0.000794323	0.00755286	0.916276	0.963422
L1PA12_5	Non-LTR Retrotransposon	L1	0.00072857	0.00712781	0.918618	0.963422
L1PA5	Non-LTR Retrotransposon	L1	-0.000786138	0.0079222	0.920985	0.963422
LTR40A	LTR Retrotransposon	ERV3	-0.00101753	0.0105194	0.922972	0.963422
HERV49I	LTR Retrotransposon	ERV1	-0.000706594	0.00734601	0.923402	0.963422
MER57D	LTR Retrotransposon	ERV1	0.00117152	0.0125898	0.925891	0.963422
LTR4	LTR Retrotransposon	ERV1	-0.000680404	0.007421	0.926976	0.963422
THER1	Non-LTR Retrotransposon	SINE	-0.00126375	0.0139407	0.927798	0.963422
MLT1E	LTR Retrotransposon	ERV3	0.00134751	0.014933	0.928127	0.963422
MER4B	LTR Retrotransposon	ERV1	-0.000792951	0.00879142	0.92816	0.963422
L1MA6	Non-LTR Retrotransposon	L1	0.000736462	0.0081693	0.928197	0.963422
MER4E1	LTR Retrotransposon	ERV1	0.000681392	0.00779906	0.930406	0.963887
MER41E	LTR Retrotransposon	ERV1	0.00088418	0.0109103	0.935435	0.967265
L1PBA1_5	Non-LTR Retrotransposon	L1	-0.000589661	0.00777502	0.93957	0.968003
L1PA14_5	Non-LTR Retrotransposon	L1	-0.000689102	0.00910413	0.939689	0.968003
MLT-int	LTR Retrotransposon	ERV3	0.000635258	0.0092296	0.945148	0.971797
HERVE	LTR Retrotransposon	ERV1	0.000480912	0.00745726	0.948601	0.972814
L1ME3	Non-LTR Retrotransposon	L1	-0.000457314	0.00736953	0.950539	0.972814
LTR1F1	LTR Retrotransposon	ERV1	-0.00085625	0.0140641	0.951472	0.972814
AluYc1	Non-LTR Retrotransposon	SINE	-0.000493003	0.00931426	0.957805	0.977461
LTR22B	LTR Retrotransposon	ERV2	0.00040095	0.00826099	0.961305	0.979038
AluJb	Non-LTR Retrotransposon	SINE	-0.00035462	0.00762695	0.96293	0.979038
LTR19C	LTR Retrotransposon	ERV3	0.000336047	0.00786049	0.965913	0.979219
LTR22E	LTR Retrotransposon	ERV2	-0.000311705	0.00825211	0.969881	0.979219
MER21B	LTR Retrotransposon	ERV3	0.00030948	0.00829343	0.970245	0.979219
MER9a1	LTR Retrotransposon	ERV2	-0.000269413	0.00722542	0.970268	0.979219
MLT2A1	LTR Retrotransposon	ERV3	-0.000213795	0.00734215	0.976779	0.983974
L1MD2	Non-LTR Retrotransposon	L1	-0.000172102	0.00806334	0.982978	0.986773
LTR8	LTR Retrotransposon	ERV1	-0.000155478	0.00763024	0.983749	0.986773
MER21C	LTR Retrotransposon	ERV3	0.000158365	0.00840254	0.984969	0.986773
X5A_LINE	Non-LTR Retrotransposon	CR1	2.98764e-06	0.0118181	0.999798	0.999798
