# Supplementary material for: Tau Activates Transposable Elements in Alzheimer’s Disease
Source: Cell Rep. Author manuscript; Available in PMC 2018 Oct 11. (PMC6181645; doi:10.1016/j.celrep.2018.05.004)
Supplement: 3 [file NIHMS1506631-supplement-3.xlsx]

## Sheet: Table S6
TE Name	Class	Clade	Mean	Std. Err.	log2FoldChange	FoldChange	P-value	FDR
Gypsy1-I_DM	Gypsy	LTR Retrotransposon	39803.6	0.124962	2.62421	6.16548	6.54359e-98	1.17785e-95
GYPSY_LTR	Gypsy	LTR Retrotransposon	473.046	0.230147	4.73252	26.5847	5.88169e-94	5.29352e-92
Gypsy1-LTR_DM	Gypsy	LTR Retrotransposon	706.107	0.158365	3.12468	8.72211	1.17219e-86	7.03316e-85
GYPSY_I	Gypsy	LTR Retrotransposon	4824.58	0.179334	3.28654	9.7577	5.09728e-75	2.29377e-73
ACCORD_I	Unknown	LTR Retrotransposon	3799.1	0.112393	1.47471	2.77927	2.49767e-39	8.99161e-38
COPIA_DM_I	Copia	LTR retrotransposon	433533	0.148412	1.74724	3.35716	5.38593e-32	1.47085e-30
COPIA_DM_LTR	Copia	LTR retrotransposon	19443.4	0.1547	1.82048	3.53198	5.71999e-32	1.47085e-30
DM1731_I	Copia	LTR retrotransposon	4322.98	0.143783	-1.63421	0.322148	6.18963e-30	1.39267e-28
GYPSY6_LTR	Gypsy	LTR Retrotransposon	974.236	0.202131	2.03353	4.09406	8.26268e-24	1.65254e-22
ACCORD_LTR	Gypsy	LTR Retrotransposon	358.297	0.182571	1.62242	3.0789	6.30572e-19	1.13503e-17
TART_B1	Jockey	Non-LTR Retrotransposon	13728.4	0.101293	-0.794774	0.576433	4.28513e-15	7.01204e-14
ROO_LTR	BEL	LTR Retrotransposon	5240.3	0.127336	-0.986904	0.504559	9.15944e-15	1.37392e-13
ROOA_I	BEL	LTR Retrotransposon	3953.7	0.173341	-1.28506	0.410353	1.23003e-13	1.58147e-12
TART-A	Jockey	Non-LTR Retrotransposon	17527.1	0.0968736	0.674169	1.59568	3.42042e-12	4.10451e-11
DM1731_LTR	Copia	LTR retrotransposon	367.296	0.202025	-1.35246	0.391624	2.16378e-11	2.43425e-10
MDG1_LTR	Gypsy	LTR Retrotransposon	1711.73	0.111945	-0.7297	0.60303	7.10764e-11	7.52574e-10
INVADER4_LTR	Gypsy	LTR Retrotransposon	1064.98	0.156334	0.975164	1.96586	4.44018e-10	4.44018e-09
MDG1_I	Gypsy	LTR Retrotransposon	13602.4	0.102377	-0.614277	0.653257	1.97128e-09	1.86753e-08
TRANSPAC_I	Gypsy	LTR Retrotransposon	5269.4	0.139751	0.777298	1.71392	2.66642e-08	2.2855e-07
ROVER_DM	Gypsy	LTR Retrotransposon	483.864	0.165949	-0.915066	0.53032	3.50491e-08	2.86765e-07
TRANSPAC_LTR	Unknown	LTR Retrotransposon	395.404	0.162269	0.850388	1.80299	1.6004e-07	1.25249e-06
BURDOCK_I	Gypsy	LTR Retrotransposon	14111	0.11318	-0.579518	0.669187	3.04987e-07	2.2874e-06
TABOR_I	Gypsy	LTR Retrotransposon	12573.9	0.13646	0.675175	1.59679	7.50619e-07	5.19659e-06
DM297_I	Gypsy	LTR Retrotransposon	6701.31	0.13809	0.680481	1.60267	8.31516e-07	5.54344e-06
DM412B_LTR	Gypsy	LTR Retrotransposon	1321.62	0.117392	-0.575559	0.671026	9.44468e-07	6.07158e-06
TABOR_LTR	Gypsy	LTR Retrotransposon	230.606	0.17634	0.85572	1.80966	1.2181e-06	7.30863e-06
DMLTR5	Gypsy	LTR Retrotransposon	498.841	0.142645	-0.689585	0.620032	1.33641e-06	7.53468e-06
GTWIN_LTR	Gypsy	LTR Retrotransposon	323.24	0.177841	-0.859651	0.551086	1.3395e-06	7.53468e-06
QUASIMODO2-LTR_DM	Gypsy	LTR Retrotransposon	77.4733	0.274795	1.3069	2.47409	1.97564e-06	1.07762e-05
DM297_LTR	Gypsy	LTR Retrotransposon	1212.85	0.137952	0.654812	1.57441	2.06797e-06	1.09481e-05
GYPSY3_LTR	Gypsy	LTR Retrotransposon	40.6113	0.38918	1.81048	3.50758	3.28688e-06	1.6904e-05
GYPSY10_I	Gypsy	LTR Retrotransposon	285.435	0.176835	-0.818461	0.567046	3.68515e-06	1.84257e-05
HETA	Jockey	Non-LTR Retrotransposon	4224.19	0.104864	0.477776	1.3926	5.20975e-06	2.53447e-05
FROGGER_I	Copia	LTR retrotransposon	312.779	0.172828	-0.781067	0.581936	6.20341e-06	2.93846e-05
MDG3_DM	Gypsy	LTR Retrotransposon	4639.9	0.127289	0.570422	1.48496	7.41921e-06	3.42425e-05
QUASIMODO2-I_DM	Gypsy	LTR Retrotransposon	208.609	0.244535	1.04822	2.06798	1.81418e-05	8.16381e-05
BLOOD_I	Gypsy	LTR Retrotransposon	7328.92	0.113412	0.461663	1.37713	4.68757e-05	0.000205796
BEL_LTR	BEL	LTR Retrotransposon	420.062	0.15077	0.596062	1.51158	7.70274e-05	0.000330117
DM412_LTR	Gypsy	LTR Retrotransposon	855.715	0.131096	0.508127	1.4222	0.000106188	0.000444507
GYPSY6A_LTR	Gypsy	LTR Retrotransposon	68.0508	0.290243	-1.11235	0.462541	0.000126864	0.000518989
IVK_DM	Jockey	Non-LTR Retrotransposon	732.685	0.132056	0.499295	1.41352	0.000156246	0.000624984
FROGGER_LTR	Copia	LTR retrotransposon	133.612	0.223824	-0.83155	0.561925	0.000203048	0.000794536
DOC6_DM	Jockey	Non-LTR Retrotransposon	5888.16	0.134567	0.496336	1.41063	0.000225683	0.00086432
MAX_I	BEL	LTR Retrotransposon	1206.62	0.142953	0.51297	1.42699	0.000332736	0.00124776
DMRT1A	R1	Non-LTR Retrotransposon	206.73	0.189984	0.664601	1.58513	0.000468424	0.00168633
STALKER4_I	Gypsy	LTR Retrotransposon	2312.57	0.122499	0.410136	1.32881	0.000813736	0.00287201
BLASTOPIA_I	Gypsy	LTR Retrotransposon	6904.46	0.116388	0.363252	1.28632	0.00180204	0.00623783
I_DM	I	Non-LTR Retrotransposon	1499.81	0.143776	0.41782	1.33591	0.00366024	0.012431
GTWIN_I	Gypsy	LTR Retrotransposon	2231.83	0.410349	-1.16112	0.447165	0.0046608	0.0151937
Gypsy2-I_DM	Gypsy	LTR Retrotransposon	197.007	0.183205	-0.517309	0.698674	0.00474775	0.0151937
LTRMDG3_DM	Unknown	LTR Retrotransposon	623.683	0.139877	0.39437	1.31437	0.00481132	0.0151937
ROO_I	BEL	LTR Retrotransposon	9931.7	0.109966	-0.309369	0.806994	0.00490315	0.0152167
BLASTOPIA_LTR	Unknown	LTR Retrotransposon	1089.25	0.121006	0.338831	1.26473	0.00510819	0.0155843
DIVER_I	BEL	LTR Retrotransposon	1249.85	0.129624	-0.358049	0.780219	0.0057413	0.0172239
GYPSY12_I	Gypsy	LTR Retrotransposon	170.515	0.202912	-0.536141	0.689613	0.00823594	0.0239108
INVADER2_I	Gypsy	LTR Retrotransposon	944.964	0.134216	-0.355056	0.781839	0.00815909	0.0239108
G4_DM	Jockey	Non-LTR Retrotransposon	438.107	0.154788	-0.400055	0.757829	0.00975104	0.0278601
DMCR1A	CR1	Non-LTR Retrotransposon	2860.45	0.111457	-0.283583	0.821548	0.0109487	0.0307933
DOC	Jockey	Non-LTR Retrotransposon	11945.8	0.114434	-0.277772	0.824864	0.0152094	0.0421182
GYPSY2_I	Gypsy	LTR Retrotransposon	174.49	0.202797	-0.489828	0.71211	0.0157193	0.0428709
STALKER4_LTR	Gypsy	LTR Retrotransposon	518.522	0.145131	0.33746	1.26353	0.0200605	0.0531014
STALKER2_I	Gypsy	LTR Retrotransposon	5771.37	0.116435	-0.268368	0.830258	0.0211736	0.0552354
Copia1-I_DM	Copia	LTR retrotransposon	558.581	0.145993	0.322983	1.25091	0.0269443	0.0692855
Chouto_I	Gypsy	LTR Retrotransposon	137.955	0.337178	0.695038	1.61893	0.0392707	0.0981768
ZAM_LTR	Gypsy	LTR Retrotransposon	14.1663	0.609438	1.19784	2.29395	0.0493592	0.121708
GYPSY2_LTR	Gypsy	LTR Retrotransposon	29.0083	0.430032	-0.836121	0.560148	0.0518567	0.125008
INVADER4_I	Gypsy	LTR Retrotransposon	318.738	0.176617	0.343064	1.26845	0.0520868	0.125008
BS	Jockey	Non-LTR Retrotransposon	453.181	0.203752	-0.369133	0.774247	0.0700361	0.164437
Chimpo_I	Gypsy	LTR Retrotransposon	282.716	0.175848	0.318231	1.2468	0.0703425	0.164437
NOMAD_I	Gypsy	LTR Retrotransposon	33577.6	0.103856	-0.18164	0.8817	0.0802985	0.185304
DM176	Gypsy	LTR Retrotransposon	4853.02	0.108654	0.185616	1.1373	0.0875751	0.199538
G5_DM	Jockey	Non-LTR Retrotransposon	995.452	0.131292	-0.213345	0.862535	0.104169	0.229142
GYPSY6_I	Gypsy	LTR Retrotransposon	39.6503	0.356763	-0.579365	0.669258	0.104387	0.229142
Jockey	Jockey	Non-LTR Retrotransposon	4595.7	0.105525	-0.172269	0.887446	0.102575	0.229142
DOC4_DM	Jockey	Non-LTR Retrotransposon	32.5776	0.401505	-0.646102	0.639005	0.107573	0.23329
CIRCE	Unknown	LTR Retrotransposon	266.339	0.173889	-0.276168	0.825782	0.112245	0.240526
INVADER3_I	Gypsy	LTR Retrotransposon	404.254	0.149634	-0.227905	0.853874	0.127737	0.270502
GYPSY11_LTR	Gypsy	LTR Retrotransposon	39.265	0.36293	-0.544211	0.685767	0.133746	0.276715
GYPSY7_I	Gypsy	LTR Retrotransposon	67.0251	0.295773	-0.423553	0.745586	0.152139	0.307696
BAGGINS1	Loa	Non-LTR Retrotransposon	322.13	0.165149	0.234146	1.17621	0.156253	0.312505
Copia1-LTR_DM	Copia	LTR retrotransposon	85.7356	0.258751	0.355583	1.2795	0.16937	0.331377
QUASIMODO_I	Gypsy	LTR Retrotransposon	892.698	0.150949	-0.205268	0.867377	0.173878	0.336537
BLOOD_LTR	Gypsy	LTR Retrotransposon	837.758	0.139328	0.185586	1.13728	0.182858	0.346468
NOMAD_LTR	Gypsy	LTR Retrotransposon	5747.24	0.109676	-0.146167	0.903648	0.182627	0.346468
DOC5_DM	Jockey	Non-LTR Retrotransposon	180.064	0.191094	0.25243	1.19121	0.186511	0.349709
IDEFIX_I	Gypsy	LTR Retrotransposon	1251.08	0.132548	0.173944	1.12814	0.189417	0.351495
INVADER5_LTR	Gypsy	LTR Retrotransposon	3.06309	1.31239	1.69917	3.24714	0.195418	0.355306
ZAM_I	Gypsy	LTR Retrotransposon	1304.26	0.128967	0.16768	1.12325	0.193542	0.355306
FW3_DM	Jockey	Non-LTR Retrotransposon	22.7339	0.526102	0.677451	1.59931	0.197858	0.356144
ROOA_LTR	BEL	LTR Retrotransposon	590.413	0.141972	0.180227	1.13306	0.204279	0.360564
GYPSY4_I	Gypsy	LTR Retrotransposon	389.816	0.178129	0.224977	1.16876	0.206589	0.361029
BS2	Jockey	Non-LTR Retrotransposon	506.967	0.138118	0.172091	1.12669	0.212776	0.368265
BURDOCK_LTR	Gypsy	LTR Retrotransposon	2017.53	0.149854	-0.184315	0.880067	0.218709	0.374931
HMSBEAGLE_I	Gypsy	LTR Retrotransposon	13300.8	0.10954	-0.132673	0.91214	0.225821	0.38347
BATUMI_I	BEL	LTR Retrotransposon	4282.93	0.124221	0.144433	1.1053	0.244948	0.412062
MICROPIA_I	Unknown	LTR Retrotransposon	1720.93	0.122915	-0.140357	0.907294	0.253495	0.4218
TLD2	Unknown	Non-LTR Retrotransposon	106.129	0.291005	0.330953	1.25784	0.255423	0.4218
DOC3_DM	Jockey	Non-LTR Retrotransposon	1990.16	0.117436	-0.128749	0.914624	0.272932	0.445592
R1_DM	Unknown	Non-LTR Retrotransposon	487.487	0.176391	-0.19264	0.875003	0.274781	0.445592
GYPSY10_LTR	Gypsy	LTR Retrotransposon	41.7521	0.374824	-0.401686	0.756973	0.28387	0.452183
IDEFIX_LTR	Gypsy	LTR Retrotransposon	403.525	0.149169	0.154942	1.11338	0.298943	0.472016
GYPSY4_LTR	Gypsy	LTR Retrotransposon	73.9084	0.269268	-0.277024	0.825292	0.303572	0.475156
Chimpo_LTR	Gypsy	LTR Retrotransposon	19.4867	0.569866	0.548401	1.46246	0.335882	0.516742
G3_DM	Jockey	Non-LTR Retrotransposon	46.8227	0.347173	-0.334124	0.793266	0.335842	0.516742
MAX_LTR	BEL	LTR Retrotransposon	95.2849	0.26096	0.235128	1.17701	0.367583	0.556008
BATUMI_LTR	BEL	LTR Retrotransposon	73.5234	0.289534	-0.239332	0.847138	0.408458	0.599931
BS3_DM	Jockey	Non-LTR Retrotransposon	170.999	0.200199	-0.16496	0.891953	0.409953	0.599931
DOC2_DM	Jockey	Non-LTR Retrotransposon	1939.48	0.118395	-0.0867254	0.941658	0.463856	0.673339
G5A_DM	Jockey	Non-LTR Retrotransposon	483.384	0.137835	-0.0913297	0.938657	0.507584	0.708257
R2_DM	R2	Non-LTR Retrotransposon	65.3338	0.301516	-0.200577	0.870202	0.505904	0.708257
TAHRE	Jockey	Non-LTR Retrotransposon	1354.38	0.113647	0.0762917	1.0543	0.502026	0.708257
QUASIMODO_LTR	Gypsy	LTR Retrotransposon	829.548	0.132395	-0.0853213	0.942575	0.519289	0.719015
DIVER2_I	BEL	LTR Retrotransposon	59.3134	0.310642	-0.193899	0.87424	0.532504	0.722341
DM412_I	Gypsy	LTR Retrotransposon	6093.85	0.105408	-0.0653911	0.955686	0.53502	0.722341
HELENA_RT	Jockey	Non-LTR Retrotransposon	21.4213	0.515824	0.319682	1.24806	0.535423	0.722341
G_DM	Jockey	Non-LTR Retrotransposon	54.7779	0.324782	0.197345	1.14659	0.543438	0.724584
FW2_DM	Jockey	Non-LTR Retrotransposon	122.2	0.224988	0.131985	1.0958	0.557452	0.737804
BEL_I	BEL	LTR Retrotransposon	5298.99	0.11119	-0.0638203	0.956727	0.565984	0.740955
GYPSY12_LTR	Gypsy	LTR Retrotransposon	1094.18	0.155423	-0.0887316	0.940349	0.568066	0.740955
INVADER3_LTR	Gypsy	LTR Retrotransposon	30.3492	0.404574	-0.215528	0.861231	0.594221	0.769495
DMRT1B	R1	Non-LTR Retrotransposon	541.661	0.146379	-0.0755248	0.948997	0.605887	0.776661
STALKER2_LTR	Gypsy	LTR Retrotransposon	1395.47	0.131705	0.0674829	1.04789	0.608384	0.776661
INVADER1_I	Gypsy	LTR Retrotransposon	267.994	0.17474	-0.086953	0.941509	0.618756	0.784339
FW	Jockey	Non-LTR Retrotransposon	4679.64	0.131614	-0.0615594	0.958228	0.639981	0.794459
INVADER2_LTR	Gypsy	LTR Retrotransposon	99.9961	0.237323	-0.111579	0.925574	0.638241	0.794459
INVADER6_LTR	Gypsy	LTR Retrotransposon	6.20454	0.900321	-0.431856	0.741308	0.631463	0.794459
R1-2_DM	Unknown	Non-LTR Retrotransposon	52.8983	0.31672	0.137302	1.09985	0.664643	0.819423
GYPSY5_I	Gypsy	LTR Retrotransposon	59.4713	0.303183	-0.118574	0.921098	0.695726	0.849951
GYPSY8_I	Gypsy	LTR Retrotransposon	58.2503	0.299427	0.115841	1.08361	0.698849	0.849951
DMTOM1_LTR	Gypsy	LTR Retrotransposon	264.7	0.179095	0.0675366	1.04793	0.706099	0.853006
Bica_I	Gypsy	LTR Retrotransposon	568.152	0.136763	-0.0446067	0.969554	0.744302	0.890018
INVADER1_LTR	Gypsy	LTR Retrotransposon	224.447	0.568866	-0.181059	0.882055	0.750272	0.890018
MICROPIA_LTR	Unknown	LTR Retrotransposon	312.338	0.183744	-0.0581675	0.960483	0.751571	0.890018
Gypsy2-LTR_DM	Gypsy	LTR Retrotransposon	231.618	0.199243	0.0595382	1.04213	0.765076	0.894245
STALKER3_LTR	Gypsy	LTR Retrotransposon	4.41531	1.06281	0.320496	1.24876	0.762991	0.894245
GYPSY5_LTR	Gypsy	LTR Retrotransposon	6.62239	0.870416	0.229169	1.17216	0.79233	0.920125
Bica_LTR	Gypsy	LTR Retrotransposon	17.7933	0.51655	-0.0953745	0.936029	0.853513	0.928056
COPIA2I_DM	Copia	LTR retrotransposon	338.669	0.156116	0.0351591	1.02467	0.821815	0.928056
COPIA2LTR_DM	Copia	LTR retrotransposon	67.4517	0.781229	0.168384	1.1238	0.829348	0.928056
Chouto_LTR	Gypsy	LTR Retrotransposon	80.2882	0.293187	-0.052251	0.96443	0.858552	0.928056
DIVER_LTR	BEL	LTR Retrotransposon	39.3311	0.357307	-0.0625515	0.957569	0.86103	0.928056
DMRT1C	R1	Non-LTR Retrotransposon	48.2938	0.336414	-0.0655209	0.9556	0.845579	0.928056
G2_DM	Jockey	Non-LTR Retrotransposon	455.491	0.143951	-0.0269305	0.981506	0.851597	0.928056
G7_DM	Jockey	Non-LTR Retrotransposon	2.72608	1.31639	-0.260724	0.834669	0.842998	0.928056
GYPSY3_I	Gypsy	LTR Retrotransposon	50.5154	0.339849	-0.0624532	0.957634	0.854196	0.928056
INVADER5_I	Gypsy	LTR Retrotransposon	5.65578	0.924369	-0.210379	0.86431	0.819963	0.928056
JOCKEY2	Jockey	Non-LTR Retrotransposon	289.59	0.174149	-0.0380861	0.973946	0.826885	0.928056
DIVER2_LTR	BEL	LTR Retrotransposon	160.902	0.211721	-0.0291848	0.979974	0.890362	0.948315
ACCORD2_I	Gypsy	LTR Retrotransposon	431.303	0.158273	0.0165014	1.0115	0.916964	0.965898
GYPSY8_LTR	Gypsy	LTR Retrotransposon	2.83201	1.31371	-0.127029	0.915715	0.922969	0.965898
INVADER6_I	Gypsy	LTR Retrotransposon	19.4109	0.519414	0.0532432	1.03759	0.918355	0.965898
GYPSY9_I	Gypsy	LTR Retrotransposon	5.32351	1.16721	0.0999173	1.07171	0.931781	0.969484
G6_DM	Jockey	Non-LTR Retrotransposon	126.661	0.23956	0.0171873	1.01198	0.942804	0.969742
GYPSY11_I	Gypsy	LTR Retrotransposon	113.408	0.229748	0.0165308	1.01152	0.94264	0.969742
ACCORD2_LTR	Gypsy	LTR Retrotransposon	70.6685	0.309514	0.00761668	1.00529	0.980367	0.985844
GYPSY12A_LTR	Gypsy	LTR Retrotransposon	146.806	0.223671	0.00635526	1.00441	0.977332	0.985844
TIRANT_I	Gypsy	LTR Retrotransposon	272.594	0.208407	0.00787619	1.00547	0.969853	0.985844
TIRANT_LTR	Unknown	LTR Retrotransposon	43.9123	0.360162	-0.00963205	0.993346	0.978664	0.985844
BS4_DM	Jockey	Non-LTR Retrotransposon	1.92734	1.62283	1.35308	2.55458	0.404406	1
GYPSY7_LTR	Gypsy	LTR Retrotransposon	0.672832	3.01542	-1.67273	0.313659	0.579082	1
GYPSY9_LTR	Gypsy	LTR Retrotransposon	0.978674	2.25125	-0.290036	0.817882	0.89749	1
TLD1	Unknown	Non-LTR Retrotransposon	0.604347	3.13093	1.16343	2.2399	0.710195	1
